# Supplementary material for: Analysis of Axin2 expression and function in murine models for pancreatic cancer
Source: Cell Biosci. 2016 Aug 22;6(1):49. doi: 10.1186/s13578-016-0116-4 (PMC4994238; doi:10.1186/s13578-016-0116-4)
Supplement: Supplementary file 1 — 10.1186/s13578-016-0116-4 In the Supplemental Material Section results from beta-galactosidase stainings, blood glucose concentrations, body weights, tumor weights, as well as number of leucocytes, lymphocytes and monocytes plus ganulocytes are presented. [file 13578_2016_116_MOESM1_ESM.xlsx]

## Sheet: chron. panc. 
chronic pancreatitis																chronic pancreatitis
data on single mice																data on single mice
blood glucose im mmol/L on day 21/22																beta-galactosidase positve tubular complexes on day of tissue harvest
administration of STZ					administration of Cer					administration of STZ+Cer						administration of STZ						administration of Cer						administration of STZ+Cer
Axin2 genotype	tissue harvest on day	blood glucose concentration			Axin2 genotype	tissue harvest on day	blood glucose concentration			Axin2 genotype	tissue harvest on day	blood glucose concentration				Axin2 genotype	tissue harvest on day	number of tubular complexes	number of beta-gal+ tubular complexes			Axin2 genotype	tissue harvest on day	number of tubular complexes	number of beta-gal+ tubular complexes			Axin2 genotype	tissue harvest on day	number of tubular complexes	number of beta-gal+ tubular complexes
+/lacZ	40	23.4			+/lacZ	40	6.6			+/lacZ	40	15.8				+/lacZ	40	0	0			+/lacZ	40	2	2			+/lacZ	40	0	0
+/lacZ	40	25			+/lacZ	40	5.5			+/lacZ	40	16.8				+/lacZ	40	0	0			+/lacZ	40	0	0			+/lacZ	40	0	0
+/lacZ	40	19.3			+/lacZ	40	5.7			+/lacZ	40	16.3				+/lacZ	40	0	0			+/lacZ	40	0	0			+/lacZ	40	0	0
										+/lacZ	40	19.3																+/lacZ	40	2	1
										+/lacZ	40	22.6																+/lacZ	40	2	1
		23.4	median				5.7	median				16.8	median					0	0	total number				2	2	total number				4	2	total number
+/+	40	24.8			+/+	40	4.2			+/+	40	9.2				+/+	40	0	0			(+/+)	40	0	0			+/+	40	1	0
+/+	40	18.3			+/+	40	4.9			+/+	40	21.6				+/+	40	0	0			(+/+)	40	0	0			+/+	40	1	0
					+/+	40	5.7			+/+	40	24.4										(+/+)	40	0	0			+/+	40	0	0
		0	median				4.9	median				21.6	median					0	0	total number				0	0	total number				2	0	total number
+/lacZ	26	19.6			+/lacZ	26	6.1			+/lacZ	26	19.1				+/lacZ	26	0	0			+/lacZ	26	0	0			+/lacZ	26	0	0
+/lacZ	26	16			+/lacZ	26	6.2			+/lacZ	26	24.1																+/lacZ	26	0	0
										+/lacZ	26	23.2
		17.8	median				6.15	median				23.2	median					0	0	total number				0	0	total number				0	0	total number
+/+	26	28.7			+/+	26	4.6			+/+	26	21.2				+/+	26	0	0			(+/+)	26	0	0			+/+	26	0	0
										+/+	26	11.4																+/+	26	0	0
										+/+	26	22.9
		28.7	median				4.6	median				21.2	median					0	0	total number				0	0	total number				0	0	total number
		21.5					5.7					20.25	median of all

## Sheet: ak.panc. 
acute pancreatitis																					acute pancreatitis
data on single mice																					data on single mice
blood glucose im mmol/L on day 19																					beta-galactosidase positve tubular complexes
Sham					administration of STZ					administration of Cer					administration of STZ+Cer						Sham						administration of STZ						administration of Cer						administration of STZ+Cer
Axin2 genotype	tissue harvest on day	blood glucose concentration			Axin2 genotype	tissue harvest on day	blood glucose concentration			Axin2 genotype	tissue harvest on day	blood glucose concentration			Axin2 genotype	tissue harvest on day	blood glucose concentration				Axin2 genotype	tissue harvest on day	number of tubular complexes	number of beta-gal+ tubular complexes			Axin2 genotype	tissue harvest on day	number of tubular complexes	number of beta-gal+ tubular complexes			Axin2 genotype	tissue harvest on day	number of tubular complexes	number of beta-gal+ tubular complexes			Axin2 genotype	tissue harvest on day	number of tubular complexes	number of beta-gal+ tubular complexes
+/lacZ	28	5.8			+/lacZ	28	19.3			+/lacZ	28	6.5			+/lacZ	28	19.4				+/lacZ	28	0	0			+/lacZ	28	0	0			+/lacZ	28	1	1			+/lacZ	28	1	1
+/lacZ	28	5.7			+/lacZ	28	20.3			+/lacZ	28	7.9			+/lacZ	28	19.8				+/lacZ	28	0	0			+/lacZ	28	0	0			+/lacZ	28	1	1			+/lacZ	28	0	0
+/lacZ	28	5.2			+/lacZ	28	23.4			+/lacZ	28	4.9			+/lacZ	28	22.9				+/lacZ	28	0	0			+/lacZ	28	0	0			+/lacZ	28	1	1			+/lacZ	28	1	1
					+/lacZ	28	21.8			+/lacZ	28	5.1			+/lacZ	28	15.2										+/lacZ	28	0	0			+/lacZ	28	1	0			+/lacZ	28	1	1
										+/lacZ	28	5.9			+/lacZ	28	22.1										+/lacZ	28	0	0			+/lacZ	28	1	1			+/lacZ	28	1	1
										+/lacZ	28	5.2			+/lacZ	28	28																+/lacZ	28	1	1			+/lacZ	28	1	1
										+/lacZ	28	5.9			+/lacZ	28	12.9																+/lacZ	28	0	0
										+/lacZ	28	5.5			+/lacZ	28	23.9																+/lacZ	28	0	0
		5.7	median				21.05	median				5.7	median				20.95	median					0	0	total number				0	0	total number				6	5	total number				5	5	total number
+/+	28	5.3			+/+	28	25.8			+/+	28	4.9			+/+	28	21.6				+/+	28	0	0			+/+	28	0	0			+/+	28	0	0			+/+	28	1	0
					+/+	28	19.6			+/+	28	5.6			+/+	28	22										+/+	28	0	0			+/+	28	0	0			+/+	28	0	0
															+/+	28	23.6																						+/+	28	1	0
															+/+	28	34																						+/+	28	1	0
															+/+	28	25.6																						+/+	28	1	0
															+/+	28	26.2
															+/+	28	17.9
		5.3	median				22.7	median				5.25	median				23.6	median					0	0	total number				0	0	total number				0	0	total number				4	0	total number
		5.5	median of all				21.05	median of all				5.55	median of all				22.1	median of all

## Sheet: PDA 
6606PDA syngeneic orthotopic mouse model						6606PDA syngeneic orthotopic mouse model					6606PDA syngeneic orthotopic mouse model					6606PDA syngeneic orthotopic mouse model					6606PDA syngeneic orthotopic mouse model					6606PDA syngeneic orthotopic mouse model					6606PDA syngeneic orthotopic mouse model
data on single mice						data on single mice					data on single mice					data on single mice					data on single mice					data on single mice					data on single mice
beta-galactosidas+ cell clusters in tumor and						body weight in g					blood glucose in mmol/L					number of leucocytes [10 to the 9th cells/L]					number of lymphocytes [10 to the 9th cells/L]					number of monocytes and granulocytes [10 to the 9th cells/L]					tumor weight in g
beta-galactodisase + fibroblast l´like layer surrounding the carcinoma						before carcinoma cell injection					before carcinoma cell injection					on day 20/21					on day 20/21					on day 20/21					on day 20/21
On day 20 or 21
Axin2 genotype	beta-gal positive cell clusters	beta-gal negative fibroblast like layer				Axin2 genotype	body weight				Axin2 genotype	blood glucose concentration				Axin2 genotype	number of leucocytes				Axin2 genotype	number of lymphocytes				Axin2 genotype	number of monocytes and granulocytes				Axin2 genotype	tumor weight
Axin2 +/lacZ	yes	yes				Axin2 +/lacZ	28.6				Axin2 +/lacZ	7.8				Axin2 +/lacZ	6				Axin2 +/lacZ	3.9				Axin2 +/lacZ	2.1				Axin2 +/lacZ	n.d.
Axin2 +/lacZ	no	yes				Axin2 +/lacZ	38.8				Axin2 +/lacZ	10.9				Axin2 +/lacZ	n.d.				Axin2 +/lacZ	n.d.				Axin2 +/lacZ	n.d.				Axin2 +/lacZ	0.373
Axin2 +/lacZ	no	yes				Axin2 +/lacZ	29.1				Axin2 +/lacZ	8.3				Axin2 +/lacZ	5.6				Axin2 +/lacZ	3.1				Axin2 +/lacZ	2.5				Axin2 +/lacZ	0.166
Axin2 +/lacZ	yes	yes				Axin2 +/lacZ	30				Axin2 +/lacZ	8.7				Axin2 +/lacZ	3.6				Axin2 +/lacZ	2.2				Axin2 +/lacZ	1.4				Axin2 +/lacZ	0.086
Axin2 +/lacZ	no	yes				Axin2 +/lacZ	24.1				Axin2 +/lacZ	8.4				Axin2 +/lacZ	3.6				Axin2 +/lacZ	2.2				Axin2 +/lacZ	1.4				Axin2 +/lacZ	0.08
Axin2 +/lacZ	no	yes				Axin2 +/lacZ	29.9				Axin2 +/lacZ	8.1				Axin2 +/lacZ	6.7				Axin2 +/lacZ	4.2				Axin2 +/lacZ	2.5				Axin2 +/lacZ	0.132
Axin2 +/lacZ	no	n.e				Axin2 +/lacZ	29.7				Axin2 +/lacZ	6.7				Axin2 +/lacZ	6.6				Axin2 +/lacZ	5.2				Axin2 +/lacZ	1.4				Axin2 +/lacZ	0.171
Axin2 +/lacZ	n.d.	n.d.				Axin2 +/lacZ	32.8				Axin2 +/lacZ	7.3				Axin2 +/lacZ	10.2				Axin2 +/lacZ	4.7				Axin2 +/lacZ	5.5				Axin2 +/lacZ	0.215
	2x yes	6x yes	total number				29.8	median				8.2	median				6	median				3.9	median				2.1	median				0.166	median
Axin2+/+	no	yes				Axin2+/+	30				Axin2+/+	9.7				Axin2+/+	3.1				Axin2+/+	1.5				Axin2+/+	1.6				Axin2+/+	0.077
Axin2+/+	no	yes				Axin2+/+	30.6				Axin2+/+	8.8				Axin2+/+	4.2				Axin2+/+	2.5				Axin2+/+	1.7				Axin2+/+	0.411
Axin2+/+	n.d.	n.d.				Axin2+/+	34.3				Axin2+/+	10.3				Axin2+/+	6.2				Axin2+/+	4				Axin2+/+	2.2				Axin2+/+	0.173
Axin2+/+	n.d.	n.d.				Axin2+/+	29.7				Axin2+/+	6.1				Axin2+/+	n.d.				Axin2+/+	n.d.				Axin2+/+	n.d.				Axin2+/+	n.d.
Axin2+/+	n.d.	n.d.				Axin2+/+	27.3				Axin2+/+	7				Axin2+/+	n.d.				Axin2+/+	n.d.				Axin2+/+	n.d.				Axin2+/+	n.d.
Axin2+/+	n.d.	n.d.				Axin2+/+	25.1				Axin2+/+	6.1				Axin2+/+	n.d.				Axin2+/+	n.d.				Axin2+/+	n.d.				Axin2+/+	n.d.
Axin2+/+	n.d.	n.d.				Axin2+/+	27.6				Axin2+/+	9.9				Axin2+/+	n.d.				Axin2+/+	n.d.				Axin2+/+	n.d.				Axin2+/+	n.d.
Axin2+/+	n.d.	n.d.				Axin2+/+	28.2				Axin2+/+	7.7				Axin2+/+	n.d.				Axin2+/+	n.d.				Axin2+/+	n.d.				Axin2+/+	n.d.
Axin2+/+	n.d.	n.d.				Axin2+/+	26.8				Axin2+/+	7.9				Axin2+/+	n.d.				Axin2+/+	n.d.				Axin2+/+	n.d.				Axin2+/+	n.d.
Axin2+/+	n.d.	n.d.				Axin2+/+	45.6				Axin2+/+	11.3				Axin2+/+	3.2				Axin2+/+	2.3				Axin2+/+	0.9				Axin2+/+	0.352
Axin2+/+	n.d.	n.d.				Axin2+/+	46.4				Axin2+/+	9.7				Axin2+/+	5.7				Axin2+/+	3.9				Axin2+/+	1.8				Axin2+/+	0.283
	0x yes	2x yes	total number				29.7	median				8.8	median				4.2	median				2.5	median				1.7	median				0.283	median
Axin2lacZ/lacZ	no	yes				Axin2lacZ/lacZ	25.3				Axin2lacZ/lacZ	6.6				Axin2lacZ/lacZ	n.d.				Axin2lacZ/lacZ	n.d.				Axin2lacZ/lacZ	n.d.				Axin2lacZ/lacZ	0.21
Axin2lacZ/lacZ	yes	yes				Axin2lacZ/lacZ	24.9				Axin2lacZ/lacZ	5.8				Axin2lacZ/lacZ	n.d.				Axin2lacZ/lacZ	n.d.				Axin2lacZ/lacZ	n.d.				Axin2lacZ/lacZ	0.094
Axin2lacZ/lacZ	no	yes				Axin2lacZ/lacZ	25.4				Axin2lacZ/lacZ	9.7				Axin2lacZ/lacZ	9.6				Axin2lacZ/lacZ	4.7				Axin2lacZ/lacZ	4.9				Axin2lacZ/lacZ	0.235
Axin2lacZ/lacZ	yes	yes				Axin2lacZ/lacZ	16				Axin2lacZ/lacZ	6.3				Axin2lacZ/lacZ	5.3				Axin2lacZ/lacZ	3.8				Axin2lacZ/lacZ	1.5				Axin2lacZ/lacZ	0.117
Axin2lacZ/lacZ	yes	yes				Axin2lacZ/lacZ	24.2				Axin2lacZ/lacZ	6.3				Axin2lacZ/lacZ	7.9				Axin2lacZ/lacZ	4.7				Axin2lacZ/lacZ	3.2				Axin2lacZ/lacZ	0.226
Axin2lacZ/lacZ	n.d.	n.d.				Axin2lacZ/lacZ	25				Axin2lacZ/lacZ	6.4				Axin2lacZ/lacZ	6.1				Axin2lacZ/lacZ	3.5				Axin2lacZ/lacZ	2.6				Axin2lacZ/lacZ	0.155
Axin2lacZ/lacZ	n.d.	n.d.				Axin2lacZ/lacZ	22.6				Axin2lacZ/lacZ	6.9				Axin2lacZ/lacZ	3.4				Axin2lacZ/lacZ	2.2				Axin2lacZ/lacZ	1.2				Axin2lacZ/lacZ	0.13
Axin2lacZ/lacZ	n.d.	n.d.				Axin2lacZ/lacZ	25.3				Axin2lacZ/lacZ	8.2				Axin2lacZ/lacZ	9.3				Axin2lacZ/lacZ	5.7				Axin2lacZ/lacZ	3.6				Axin2lacZ/lacZ	0.17
Axin2lacZ/lacZ	n.d.	n.d.				Axin2lacZ/lacZ	26.7				Axin2lacZ/lacZ	8.9				Axin2lacZ/lacZ	6.9				Axin2lacZ/lacZ	2.2				Axin2lacZ/lacZ	4.7				Axin2lacZ/lacZ	0.279
	3x yes	5x yes	total number				25	median				6.6	median				6.9	median				3.8	median				3.2	median				0.17	median
	n.d. = not determined
	n.e. = not estimable
